# Supplementary material for: Development of Multiplex Real-Time Quantitative PCR for the Detection of Giardia duodenalis, Enterocytozoon bieneusi, and Cryptosporidium spp. in Dairy Goats
Source: Animals (Basel). 2026 Mar 11;16(6):879. doi: 10.3390/ani16060879 (PMC13023305; doi:10.3390/ani16060879)
Supplement: Supplementary file 1 [file animals-16-00879-s001.zip]

Archive with 2 entries (2 files):
- animals-4165716 - supplementary.pdf
- figures.pptx
